# Supplementary material for: Insecticide resistance in Aedes aegypti from Tapachula, Mexico: Spatial variation and response to historical insecticide use
Source: PLoS Negl Trop Dis. 2021 Sep 27;15(9):e0009746. doi: 10.1371/journal.pntd.0009746 (PMC8475978; doi:10.1371/journal.pntd.0009746)
Supplement: S1 Table — The LC50 is in micrograms (μg) of active ingredient per bottle. The 95% confidence intervals around the LC50 are enclosed in parentheses. p values higher than 0.05 indicate the observed data fit the binary logistic regression model. (XLSX) [file pntd.0009746.s001.xlsx]

## Sheet: Sheet1
		Lethal Concentration 50% and 95% Confidence Intervals in µg a.i. /bottle
Site	Abv	Permethrin	p-value	Deltamethrin	p-value	Malathion	p-value	Clorpyrifos	p-value	Bendiocarb	p-value
NE-1	Col	19.15 (17.291 − 21.198)	0.8746	4.56 (3.843 − 5.413)	0.1126	2.61 (2.398 − 2.832)	0.3678	3.09 (2.682 − 3.556)	0.5488	0.81 (0.717 − 0.927)	0.0823
NE-2	Gal	37.95 (33.281 − 43.276)	0.3335	8.28 (7.053 − 9.716)	0.3232	3.53 (3.343 − 3.723)	0.8656	5.30 (4.714 − 5.955)	0.4356	0.83 (0.760 − 0.900)	0.3432
NE-3	Bar	11.26 (8.991 − 14.114)	0.5365	2.02 (1.184 − 2.482)	0.6677	4.70 (4.334 − 5.101)	0.5819	1.10 (1.007 − 1.182)	0.095	0.97 (0.896 − 1.044)	0.9679
NE-4	SJL	39.29 (35.040 − 44.071)	0.873	4.14 (3.609 − 4.751)	0.6763	2.40 (2.368 − 2.434)	0.362	7.54 (6.966 − 8.151)	0.2492	0.48 (0.441 − 0.514)	0.0644
NE-5	Coa	31.92 (28.809 − 35.361)	0.735	5.44 (4.744 − 6.245)	0.9133	3.21 (2.996 − 3.431)	0.8802	7.70 (6.732 − 8.800)	0.2492	1.90 (1.656 − 2.179)	0.6195
NE-6	Bon	27.29 (24.457 − 30.457)	0.5814	6.39 (5.557 − 7.357)	0.3833	3.44 (3.246 − 3.640)	0.111	5.49 (5.159 − 5.849)	0.596	3.79 (3.426 − 4.190)	0.1696
NE-7	CCC	14.98 (13.518 − 16.602)	0.721	4.06 (3.592 − 4.599)	0.202	3.30 (3.117 − 3.498)	0.463	6.00 (5.645 − 6.386)	0.094	1.85 (1.546 − 2.215)	0.186
SE-1	Gal	25.27 (22.665 − 28.180)	0.328	9.99 (8.684 − 11.502)	0.4231	4.94 (4.729 − 5.155)	0.2137	4.90 (4.495 − 5.350)	0.7601	3.80 (3.501 − 4.128)	0.7539
SE-2	16S	25.66 (23.348 − 28.199)	0.7364	5.89 (5.141 − 6.759)	0.2595	4.23 (3.981 − 4.487)	0.7057	5.89 (5.506 − 6.297)	0.5546	1.05 (0.963 − 1.135)	0.3161
SE-3	Cal	35.55 (31.992 − 39.496)	0.1152	6.12 (5.095 − 7.343)	0.8469	4.35 (4.054 − 4.677)	0.6917	4.82 (4.131 − 5.629)	0.2458	0.57 (0.495 − 0.651)	0.1869
SE-4	BJ1	31.21 (27.619 − 35.272)	0.9044	8.28 (6.771 − 10.115)	0.6773	4.20 (3.949 − 4.453)	0.9995	5.90 (5.536 − 6.297)	0.687	3.80 (3.425 − 4.209)	0.1083
SE-5	BJ2	56.83 (51.837 − 62.315)	0.5528	3.14 (2.790 − 3.536)	0.8454	3.40 (3.117 − 3.703)	0.3964	6.46 (6.068 − 6.885)	0.8716	0.73 (0.634 − 0.838)	0.9384
SE-6	Zap	43.12 ( 39.500 − 47.068)	0.255	10.62 (9.069 − 12.427)	0.484	4.00 (3.762 − 4.257)	0.152	6.05 (5.414 − 6.753)	0.062	1.25 (1.100 − 1.413)	0.1064
SW-1	Ray	28.34 (26.246 − 30.609)	0.6651	4.25 (3.648 − 4.951)	0.3326	2.99 (2.872 − 3.114)	0.1373	2.80 (2.577 − 3.038)	0.2583	1.13 (1.019 − 1.254)	0.3998
SW-2	Pob	38.53 (35.591 − 41.712)	0.752	4.08 (3.603 − 4.610)	0.3301	3.03 (2.882 − 3.183)	0.3432	6.02 (2.577 − 3.038)	0.2932	1.05 (0.971 − 1.125)	0.5136
SW-3	Pal	29.05 (25.698 − 32.838)	0.927	12.98 (11.541 − 14.604)	0.0958	5.64 (5.232 − 6.087)	0.905	8.50 (5.502 − 6.590)	0.8153	1.16 (1.052 − 1.282)	0.3319
SW-4	Nue	39.55 (25.698 − 32.838)	0.372	5.42 (4.698 − 6.246)	0.2019	2.50 (2.430 − 2.581)	0.806	5.80 (5.369 − 6.273)	0.0812	0.57 (0.518 − 0.617)	0.5882
SW-5	Pri	44.72 (40.025 − 49.974)	0.821	6.64 (5.504 − 8.010)	0.0941	3.64 (3.387 − 3.911)	0.554	6.26 (5.657 − 6.916)	0.3176	0.97 (0.841 − 1.114)	0.5312
SW-6	Dem	35.63 (32.554 − 39.009)	0.267	3.33 (2.809 − 3.945)	0.915	4.15 (3.901 − 4.422)	0.712	7.58 (1.169 − 8.012)	0.486	0.64 (0.578 − 0.703)	0.875
NW-1	5Fe	33.66 (29.809 − 38.020)	0.775	10.54 (9.145 − 12.150)	0.3396	4.62 (4.219 − 5.069)	0.813	5.09 (4.556 − 5.679)	0.2533	3.04 (2.846 − 3.247)	0.4996
NW-2	Xo1	15.87 (14.050 − 17.918)	0.3774	1.83 (1.514 − 2.204)	0.4332	1.99 (1.776 − 2.224)	0.0674	5.75 (5.107 − 6.467)	0.6319	0.77 (0.728 − 0.814)	0.199
NW-3	Xo2	24.12 (22.475 − 25.889)	0.9726	4.24 (3.738 − 4.810)	0.6663	4.20 (3.912 − 4.499)	0.8139	7.75 (7.079 − 8.479)	0.2979	0.70 (0.629 − 0.779)	0.9594
NW-4	Ve1	34.27 (31.224 − 37.615)	0.709	3.04 (2.333 − 3.460)	0.819	2.20 (2.135 − 2.402)	0.843	6.11 (5.724 − 6.523)	0.674	0.79 (0.665 − 0.932)	0.8792
NW-5	Ve2	46.88 (43.108 − 50.983)	0.83	2.78 (2.421 − 3.182)	0.47	2.67 (2.526 − 2.814)	0.543	7.59 (6.888 − 8.374)	0.262	0.65 ( 0.578 − 0.726)	0.2115
NW-6	Par	50.53 (45.042 − 56.684)	0.493	8.12 (7.034 − 9.508)	0.6358	3.05 (2.879 − 3.222)	0.4815	7.98 (7.079 − 8.990)	0.3912	4.44 (4.122 − 4.776)	0.1408
NW-7	CNE	49.65 (46.595 − 54.201)	0.864	4.63 (3.912 − 5.473)	0.889	3.72 (3.542 − 3.909)	0.701	6.19 (5.740 − 6.677)	0.303	0.79 (0.726 − 0.868)	0.1858
