# Supplementary material for: Insecticide resistance in Aedes aegypti from Tapachula, Mexico: Spatial variation and response to historical insecticide use
Source: PLoS Negl Trop Dis. 2021 Sep 27;15(9):e0009746. doi: 10.1371/journal.pntd.0009746 (PMC8475978; doi:10.1371/journal.pntd.0009746)
Supplement: S2 Table — For V1016I: AA = homozygote for Ile1016, resistant; GG = homozygote for Val1016, susceptible; AG = heterozygote Ile1016/Val1016. For F1534C: TT homozygote for Phe1534, susceptible; GG = homozygote for Cys1534, resistant; TG = heterozygote Phe1534/Cys1534. (XLSX) [file pntd.0009746.s002.xlsx]

## Sheet: 26 Sites
	Col	Col	Gal	Gal	Bar	Bar	SJL	SJL	Coa	Coa	Bon	Bon	CCC	CCC	Gal	Gal	16S	16S	Cal	Cal	BJ1	BJ1	BJ2	BJ2	Zap	Zap	Ray	Ray	Pob	Pob	Pal	Pal	Nue	Nue	Pri	Pri	Dem	Dem	5Fe	5Fe	Xo1	Xo1	Xo2	Xo2	Ve1	Ve1	Ve2	Ve2	Par
Mosquito	V1016I	F1534C	V1016I	F1534C	V1016I	F1534C	V1016I	F1534C	V1016I	F1534C	V1016I	F1534C	V1016I	F1534C	V1016I	F1534C	V1016I	F1534C	V1016I	F1534C	V1016I	F1534C	V1016I	F1534C	V1016I	F1534C	V1016I	F1534C	V1016I	F1534C	V1016I	F1534C	V1016I	F1534C	V1016I	F1534C	V1016I	F1534C	V1016I	F1534C	V1016I	F1534C	V1016I	F1534C	V1016I	F1534C	V1016I	F1534C	V1016I
1	GG	GG	AG	GG	GG	TT	GG	GG	GG	GG	AG	GT	AA	GG	AA	GG	AG	GG	AG	GG	GG	GG	GG	GG	AA	GT	AG	GG	AG	GG	GG	GG	AG	GG	AA	GG	AA	GG	AG	GG	AG	GG	AG	GG	AA	GG	AG	TT	AG
2	AG	GG	AG	GT	AG	GT	AA	GG	AG	GG	GG	GT	GG	GG	GG	GG	AG	GG	AG	GG	GG	GG	GG	GT	GG	GT	AG	GG	AA	GG	GG	GG	AG	GG	AG	GG	GG	GG	AA	GG	GG	GG	AG	GG	AG	GG	GG	TG	GG
3	AG	GG	AG	GG	GG	TT	AA	GG	GG	GG	GG	GG	GG	GG	AA	GG	AA	GG	GG	GG	AG	GG	AG	GG	AG	GG	AA	GG	AG	GG	GG	GG	AG	GG	GG	GG	AG	GG	AG	GG	GG	GG	AG	GG	GG	GG	AG	TT	AA
4	GG	GG	GG	GG	GG	GT	AG	GG	GG	GG	AG	GG	GG	TG	AG	GT	GG	GG	AG	GG	AG	GG	AG	GG	AG	GT	AG	GG	GG	GG	GG	GG	AG	GG	GG	GG	AG	GG	AG	GG	GG	GG	AG	GG	AG	GG	GG	TG	AA
5	AG	GG	AA	GG	GG	GT	GG	GG	AG	GG	GG	GG	AG	TG	AG	GG	GG	GG	GG	GG	AG	GG	GG	GG	AG	GT	AA	GG	AA	GG	AG	GG	AG	GG	GG	GG	AA	GG	GG	GG	GG	GG	AG	GG	AG	GG	AA	TG	AG
6	GG	GG	AG	GT	GG	GT	AG	GG	GG	GG	GG	GG	AG	TG	AG	GG	AG	GG	GG	GG	AG	GG	GG	GG	AA	GT	AG	GG	AA	GG	GG	GG	AG	GG	GG	GG	AA	GG	AG	GG	AG	GG	AG	GG	AA	GG	AG	TG	AA
7	AA	GG	AG	GT	AG	GG	AG	GG	AA	GG	GG	GG	AG	TG	GG	GG	AG	GG	AG	GG	AG	GG	AA	GG	AG	GT	AG	GG	AG	GG	AG	GG	AG	GG	AA	GG	AG	GG	AG	GG	AG	GG	AG	GG	GG	GG	GG	TG	AA
8	AG	GG	AG	GG	AG	GT	AG	GG	GG	GG	GG	GG	AG	TG	AG	GG	GG	GG	AA	GG	AG	GG	AG	GG	AG	GT	AA	GG	AA	GG	GG	GG	AG	GG	GG	GG	AG	GG	AG	GG	AG	GG	AG	GG	AG	GG	AA	TG	AA
9	GG	GG	AG	GG	AA	TT	GG	GT	AA	GG	AG	GG	AG	TG	AG	GG	GG	GG	AA	GG	AG	GG	AG	GG	AA	GT	GG	GG	AG	GT	AG	GG	AG	GG	GG	GG	AG	GG	AG	GG	GG	GG	AG	GG	AG	GG	GG	TT	AA
10	AG	GG	AG	GG	GG	TT	AG	GG	GG	GG	GG	GG	AG	TG	GG	GG	AG	GG	AA	GG	GG	GG	AA	GG	AA	GG	GG	GG	AA	GG	GG	GG	AG	GG	GG	GG	GG	GG	GG	GG	GG	GG	AG	GG	AG	GG	AA	TG	AA
11	GG	GG	AG	GG	GG	TT	AG	GG	AG	GG	AG	GG	AA	TG	AG	GG	GG	GG	AG	GG	GG	GG	GG	GG	AA	GG	AG	GG	AA	GG	GG	GG	GG	GG	AA	GG	AG	GG	GG	GG	GG	GG	AG	GG	AA	GG	GG	TG	AG
12	GG	GG	AG	GG	AG	GT	AG	GG	GG	GG	GG	GT	AA	TG	AG	GT	AG	GG	AG	GG	AG	GG	GG	GG	GG	GG	AG	GG	AA	GG	AG	GG	GG	GG	GG	GG	AG	GG	AG	GG	GG	GG	GG	GG	GG	GG	GG	TG	AA
13	AG	GG	GG	GG	AG	GG	AG	GG	AG	GG	GG	GG	AA	GG	AG	GT	AG	GG	GG	GG	AG	GT	AG	GG	AG	GT	GG	GG	AG	GG	GG	GG	AG	GG	GG	GG	AA	GG	AG	GG	AG	GG	AG	GG	AG	GG	AG	TT	AG
14	GG	GG	AG	GG	AG	GT	AG	GG	AG	GG	AG	GG	AA	GG	AG	GG	AG	GG	AG	GG	AA	GG	AA	GG	AG	GT	GG	GG	AG	GG	AG	GG	GG	GG	AG	GG	AA	GT	GG	GG	GG	GG	AA	GG	AA	GG	AG	TG	AA
15	GG	GG	GG	GG	GG	TT	GG	GG	AG	GG	AA	GG	GG	GG	AG	GG	AG	GG	GG	GG	GG	GG	GG	GG	AG	GG	AG	GG	GG	GG	AG	GG	AG	GG	GG	GG	AG	GG	GG	GG	AG	GG	AG	GG	GG	GG	AG	TG	AG
16	AG	GG	AG	GG	GG	GG	AG	GG	AG	GG	AA	GG	AA	GG	GG	GG	AG	GG	AG	GT	AA	GG	GG	GG	AG	GG	AG	GG	AG	GG	GG	GG	AG	GG	AG	GG	GG	GG	GG	GG	AG	GG	AG	GG	AG	GG	GG	TG	AA
17	GG	GG	AA	GG	GG	TT	AA	GG	GG	GG	AA	GG	AA	GG	AG	GT	GG	GG	GG	GG	AG	GG	GG	GG	GG	GG	AG	GG	AG	GG	GG	GG	GG	GG	GG	GG	AA	GT	AA	GG	AG	GG	AG	GG	AG	GG	AG	TG	AA
18	GG	GG	GG	GG	GG	TT	AG	GG	AG	GG	GG	GG	GG	GG	GG	GG	GG	GG	AG	GG	AG	GG	AG	GG	GG	GT	AG	GG	AG	GG	GG	GG	GG	GG	AG	GG	AG	GT	GG	GG	AG	GG	AG	GG	GG	GG	AG	TG	AA
19	AG	GG	GG	GG	GG	GT	AG	GG	AG	GG	AG	GG	GG	GG	AG	GG	GG	GG	AG	GG	AG	GG	AG	GG	AG	GT	AG	GG	GG	GG	GG	GG	GG	GG	AG	GG	GG	GT	AA	GG	AG	GG	GG	GG	GG	GG	GG	TT	AG
20	GG	GG	AG	GG	GG	TT	AG	GG	AA	GG	AA	GG	AG	TG	AG	GG	GG	GG	AG	GG	AG	GG	AG	GG	AG	GT	GG	GG	GG	GG	GG	GG	AG	GG	GG	GT	GG	GG	AG	GG	GG	GG	AA	GG	AG	GG	GG	TT	AA
21	AG	GG	AG	GG	GG	TT	GG	GG	GG	GG	AG	GG	AG	GG	AG	GG	AG	GG	GG	GG	AG	GG	AG	GG	AA	GG	AG	GG	AA	GG	GG	GG	AG	GG	AG	GG	AG	GG	AG	GG	AG	GG	AG	GG	GG	GG	GG	TG	AA
22	AG	GG	AG	GG	AG	GT	GG	GG	GG	GG	AA	GG	AG	TG	AG	GG	AA	GG	AA	GG	AG	GG	AA	GG	AG	GT	AG	GG	AA	GG	AG	GG	GG	GG	GG	GG	AG	GG	AG	GG	AG	GG	AA	GG	AG	GG	AG	TG	AG
23	GG	GT	AG	GG	GG	GG	AG	GG	AG	GG	AA	GG	AG	TG	AG	GG	GG	GG	AG	GG	AG	GG	GG	GG	AA	GG	AG	GG	GG	GG	AG	GG	GG	GG	AA	GG	GG	GG	AG	GG	GG	GG	GG	GG	AG	GG	GG	TG	AA
24	AG	GG	AG	GG	GG	TT	AG	GG	AA	GG	AG	GG	AA	TG	AG	GG	AG	GG	GG	GG	AG	GG	AA	GG	AG	GG	AG	GG	GG	GG	AG	GG	AG	GG	GG	GG	AG	GG	AG	GG	GG	GG	AG	GG	GG	GG	AG	TG	GG
25	AA	GG	AG	GG	GG	TT	AG	GG	AG	GG	AG	GG	AA	TG	GG	GG	AG	GG	GG	GT	GG	GG	AG	GG	AA	GG	GG	GG	AA	GG	AG	GG	AG	GG	AG	GG	AG	GT	AG	GG	AG	GG	AA	GG	GG	GG	AG	TG	AA
26	AG	GG	GG	GG	GG	GT	GG	GG	GG	GG	AG	GT	AG	TG	GG	GG	AG	GG	AG	GG	GG	GG	AA	GG	AG	GG	AG	GG	AG	GG	AA	GG	AG	GG	AG	GG	GG	GG	GG	GG	GG	GG	AG	GG	AA	GG	AG	TG	AG
27	AA	GG	AG	GG	GG	TT	AG	GG	GG	GG	AG	GG	AG	TG	AA	GG	AG	GG	GG	GG	AG	GG	AG	GG	AG	GG	GG	GG	AG	GG	GG	GG	GG	GG	GG	GG	GG	GT	GG	GG	GG	GG	GG	GG	AA	GG	GG	TT	AG
28	GG	GG	AG	GT	AG	GT	AA	GG	AA	GG	GG	GG	AG	TG	AA	GG	GG	GG	AG	GG	AG	GG	AA	GG	GG	GG	AA	GG	AG	GG	GG	GG	AG	GG	AG	GG	AG	GG	GG	GG	GG	GG	AA	GG	AA	GG	GG	TG	AG
29	AG	GG	AG	GT	AG	GT	GG	GG	AG	GG	AA	GG	AG	TG	AA	GG	GG	GG	GG	GG	AG	GG	AA	GG	GG	GG	GG	GG	AA	GG	GG	GG	GG	GG	AA	GG	GG	GG	AA	GG	GG	GG	AG	GG	AG	GG	GG	TG	AA
30	GG	GG	AG	GG	AG	GT	GG	GG	AG	GG	AG	GG	AA	TG	AA	GG	GG	GG	AA	GG	AG	GG	AG	GG	AG	GG	AG	GG	GG	GG	AG	GG	GG	GG	AG	GG	AG	GG	AA	GG	AG	GG	AG	GG	AG	GG	GG	TG	AG
31	AG	GG	AA	GG	GG	GG	GG	GG	GG	GG	AG	GG	AA	TG	AG	GG	AG	GG	GG	GG	AG	GG	AA	GG	AG	GG	AG	GG	GG	GG	AG	GG	GG	GG	AG	GG	AA	GG	AA	GG	AG	GG	AG	GG	GG	GG	AG	TT	AG
32	GG	GG	GG	GG	GG	TT	GG	GG	AG	GG	GG	GG	AA	TG	AG	GG	GG	GG	AG	GG	GG	GG	AG	GG	AG	GG	AG	GG	GG	GG	GG	TT	GG	GG	AA	GG	GG	GT	AA	GG	AG	GG	AA	GG	AA	GG	AG	TG	AG
33	AG	GG	AG	GG	GG	GT	GG	GG	AG	GG	GG	GG	AA	TG	AG	GG	AG	GG	AG	GG	AG	GG	AG	GG	GG	GG	GG	GG	GG	GG	GG	GG	GG	GG	AG	GG	AG	GG	AA	GG	GG	GG	AG	GG	AG	GG	AA	TG	AA
34	GG	GG	AA	GG	GG	GT	GG	GG	AG	GG	AG	GG	GG	TG	AG	GG	AA	GG	GG	GG	AA	GG	AG	GG	AA	GG	AG	GG	AG	GG	AG	GG	AG	GG	AG	GG	GG	GG	AG	GG	AG	GG	GG	GG	GG	GG	GG	TG	AG
35	GG	GG	GG	GG	GG	GG	GG	GG	AG	GG	AG	GG	AG	TG	AA	GG	AG	GG	AG	GG	GG	GG	GG	GG	AG	GG	GG	GG	GG	GG	AA	GG	AG	GG	AG	GG	AA	GG	GG	GG	GG	GG	AA	GG	AG	GG	AA	TG	AA
36	AG	GG	AG	GG	AG	GT	AG	GG	AG	GG	AG	GG	AG	TG	AA	GG	AG	GG	AG	GG	AG	GG	AG	GG	GG	GG	AG	GG	AA	GG	AG	GG	GG	GG	AG	GG	AA	GG	AG	GG	GG	GG	GG	GG	AG	GG	GG	TG	AG
37	AG	GG	AG	GT	GG	GT	AA	GG	AG	GG	AG	GG	AG	TG	AG	GG	AG	GG	AG	GG	AG	GG	AG	GG	GG	GG	GG	GG	GG	GG	GG	GG	GG	GG	AG	GG	AA	GG	AG	GG	AG	GG	AG	GG	GG	GG	AG	TG	AG
38	AG	GG	AG	GG	GG	GG	GG	GG	AG	GG	AG	GG	AG	TG	AG	GG	AG	GG	AA	GG	GG	GG	GG	GG	GG	GG	GG	GG	AG	GG	GG	GG	GG	GG	AG	GG	AA	GG	GG	GG	GG	GG	GG	GG	AG	GG	GG	TG	AA
39	AG	GG	AG	GG	GG	TT	AA	GG	GG	GG	GG	GG	AA	TG	AG	GT	AG	GG	AG	GG	AA	GG	AG	GG	AG	GG	AA	GG	AA	GG	AG	GG	GG	GG	AG	GG	GG	GG	AG	GG	GG	GG	GG	GG	AG	GG	AG	TT	AA
40	GG	GG	GG	GT	GG	GT	GG	GG	GG	GT	AG	GG	AA	TG	AA	GG	AG	GG	AG	GG	GG	GG	AG	GG	AG	GG	AG	GG	AG	GG	AG	GG	GG	GG	GG	GG	AG	GG	AG	GG	AG	GG	AG	GG	AA	GG	GG	TT	AA
41	AA	GG	GG	GG	GG	TT	GG	GG	GG	GT	GG	GT	AG	TG	AG	GG	AG	GG	AG	GG	GG	GG	AG	GG	GG	GG	GG	GG	AG	GG	GG	GG	AG	GG	AG	GG	GG	GG	GG	GG	AG	GG	AA	GG	GG	GG	AG	TG	GG
42	GG	GG	AG	GG	GG	GT	AG	GG	AG	GG	AG	GG	AG	TG	GG	GG	AA	GG	AG	GG	GG	GG	AA	GG	GG	GG	AG	GG	AG	GG	AG	GG	AG	GG	AA	GG	AG	GG	AA	GG	AG	GG	AA	GG	AG	GG	GG	TG	AG
43	AG	GG	GG	GG	AG	GT	AG	GG	AG	GG	GG	GG	AG	TG	AA	GG	AG	GG	AA	GG	AG	GG	AG	GG	AG	GG	AG	GG	AG	GG	GG	TT	AG	GG	GG	GG	AA	GG	GG	GG	GG	GG	AG	GG	AA	GG	GG	TT	AA
44	AG	GG	AG	GG	GG	TT	GG	GG	AG	GG	AG	GG	AG	TG	AA	GG	AG	GG	GG	GG	GG	GT	AG	GG	AG	GG	AG	GG	AA	GG	GG	GG	AG	GG	AG	GG	AA	GG	GG	GG	GG	GG	AA	GG	AG	GG	GG	TG	GG
45	AG	GG	GG	GT	GG	TT	GG	GG	AG	GT	AG	GG	AG	TG	AA	GG	AA	GG	GG	GG	AG	GG	AA	GG	AA	GG	GG	GG	AG	GG	GG	GG	AG	GG	AG	GG	GG	GG	AG	GG	GG	GG	AG	GG	AG	GG	AA	TG	AG
46	GG	GG	AG	GG	GG	GT	AG	GG			GG	GG	AG	TG	AG	GG	AG	GG	AG	GG	AG	GG	AG	GG	GG	GG	AG	GG	AG	GG	GG	GG	GG	GG	GG	GG	AG	GG	AG	GG	GG	GG	AG	GG	GG	GG	GG	TG	AA
47	GG	GG	GG	GG	AG	GT	GG	GG			GG	GG	AG	TG	AG	GG	AG	GG	AG	GG	GG	GG	AG	GG	AG	GG	AG	GG	GG	GG	GG	GG	GG	GG	AG	GG	AG	GG	GG	GG	GG	GG	AG	GG	AG	GG	GG	TG	AG
48	AG	GG	AA	TT	GG	TT	AG	GG			AA	GG	GG	TG	AG	GT	AG	GG	GG	GG	GG	GG	AG	GG	AG	GG	GG	GG	AG	GG	GG	GG	GG	GG	AA	GG	GG	GG	GG	GG	AA	GG	GG	GG	AA	GG	AA	TG	AG
49													GG	TG																																	GG	GG
50													GG	TG																																	AA	GG
[truncated: 3 more columns]
